# Supplementary material for: Tuning the Energy Levels of Adamantane by Boron Substitution
Source: Molecules. 2025 Apr 29;30(9):1976. doi: 10.3390/molecules30091976 (PMC12073632; doi:10.3390/molecules30091976)
Supplement: Supplementary file 1 [file molecules-30-01976-s001.zip]

Archive with 1 entries (1 files):
- molecules-3579017-supplementary.pdf
